# Supplementary material for: Hedgehog Signaling Pathway Is Active in GBM with GLI1 mRNA Expression Showing a Single Continuous Distribution Rather than Discrete High/Low Clusters
Source: PLoS One. 2015 Mar 16;10(3):e0116390. doi: 10.1371/journal.pone.0116390 (PMC4361547; doi:10.1371/journal.pone.0116390)
Supplement: S1 Table — contains list of the 19 GBM patients that were included in the study. (XLS) [file pone.0116390.s001.xls]

## Sheet: Sheet2
	Table S1: Demography of the patients included in the study
	Patient Code	Age	Sex	Diagnosis
	1	62	F	Grade-IV GBM
	2	35	M	Grade-IV GBM
	3	45	F	Grade-IV GBM
	4	62	M	Grade-IV GBM
	5	45	M	Grade-IV GBM
	6	65	F	Grade-IV GBM
	7	55	M	Grade-IV GBM
	8	57	M	Grade-IV GBM
	9	60	F	Grade-IV GBM
	10	60	F	Grade-IV GBM
	11	43	M	Grade-IV GBM
	12	42	M	Grade-IV GBM
	13	72	M	Grade-IV GBM
	14	29	F	Grade-IV GBM
	15	53	M	Grade-IV GBM
	16	55	M	Grade-IV GBM
	17	70	M	Grade-IV GBM
	18	50	M	Grade-IV GBM
	19	48	M	Grade-IV GBM
