# Supplementary material for: Hedgehog Signaling Pathway Is Active in GBM with GLI1 mRNA Expression Showing a Single Continuous Distribution Rather than Discrete High/Low Clusters
Source: PLoS One. 2015 Mar 16;10(3):e0116390. doi: 10.1371/journal.pone.0116390 (PMC4361547; doi:10.1371/journal.pone.0116390)
Supplement: S2 Table — contains sequences of primers that were used in quantitative RT-PCR experiments. (XLS) [file pone.0116390.s002.xls]

## Sheet: Sheet1
	Table S2: List of primers
	Primer	Primer Sequence (5'→3')
	GAPDH_F	5'-GGGTGTGAACCATGAGAAGTA-3'
	GAPDH_R	5'-GGTGCAGGAGGCATTGCT-3'
	SHH_F	5'-AAAAGCTGACCCCTTTAGCC-3'
	SHH_R	5'-GATGTCGGGGTTGTAATTGG-3'
	PTCH1_F	5'-CCACGACAAAGCCGACTACA-3'
	PTCH1_R	5'-GCTCTGCTGCCGGGATT-3'
	PTCH2_F	5'-CGCCCGCTATCAGTTTGC-3'
	PTCH2_R	5'-CACGATGGCCTTAGCATGTG-3'
	SMO_F	5'-GGGAGGCTACTTCCTCATCC-3'
	SMO_R	5'-GGCAGCTGAAGGTAATGAGC-3'
	STK36_F	5'-GTAGGCACCCCTCCCTTCTA-3'
	STK36_R	5'-CGCACAGGGTCCTTGAGAAT-3'
	SUFU-F	5'-GCTGCTGACAGAGGACCCACA-3'
	SUFU-R	5'-GTGCAGACACCAACGATCTGG-3'
	KIF27-F	5'-AGCTTGCCTGAGTCCTGTTGA-3'
	KIF27-R	5'-GCTTCTCGCAAATTCACCACC-3'
	GLI1_F	5'-CAGGGAGGAAAGCAGACTGAC-3'
	GLI1_R	5'-GGCTTGGCTGTGGCTTCA-3'
	GLI2_F	5'-CAACCAGAACAAGCAGAGCA-3'
	GLI2_R	5'-ACCTCAGCCTCCTGCTTACA-3'
	GLI3_F	5'-CTTTGCAAGCCAGGAGAAAC-3'
	GLI3_R	5'-TGTTGGACTGTGTGCCATTT-3'
	SNAI1_F	5'-TTTACCTTCCAGCAGCCCTA-3'
	SNAI1_R	5'-CCCACTGTCCTCATCTGACA-3'
